# Supplementary material for: Edible Insects: Consumption, Perceptions, Culture and Tradition Among Adult Citizens from 14 Countries
Source: Foods. 2024 Oct 25;13(21):3408. doi: 10.3390/foods13213408 (PMC11545776; doi:10.3390/foods13213408)
Supplement: Supplementary file 1 [file foods-13-03408-s001.zip]

Archive with 1 entries (1 files):
- foods-3235700-supplementary.pdf
